# Supplementary material for: A Newly Developed Method-Based Xanthine Oxidoreductase Activities in Various Human Liver Diseases
Source: Biomedicines. 2023 May 14;11(5):1445. doi: 10.3390/biomedicines11051445 (PMC10216503; doi:10.3390/biomedicines11051445)
Supplement: Supplementary file 1 [file biomedicines-11-01445-s001.zip]

Archive with 1 entries (1 files):
- biomedicines-2306958-supplementary.pdf
